# Supplementary material for: Solid-phase microextraction as a green sample preparation strategy for volatile organic compound profiling in coffee: a review with AGREEprep-based evaluation
Source: NPJ Sci Food. 2026 Jul 31;10:235. doi: 10.1038/s41538-026-00984-4 (PMC13424560; doi:10.1038/s41538-026-00984-4)
Supplement: Supplementary file 1 — Supplementary material. [file 41538_2026_984_MOESM1_ESM.xlsx]

## Sheet: AGREEprep
	Table S1. Detailed application of AGREEprep to each article included in the review.
	Penalty points by criterion
	Method No. (#)	Criterion 1 (Sample Preparation Location)	Criterion 2 (Use of safer reagents & Solvents)	Criterion 3 (Sustainable, reusable, and renewable materials)	Criterion 4 (Waste Production )	Criterion 5 (Samples, chemicals, and material amount)	Criterion 6 (Sample Throughput)	Criterion 7 (Process Steps or Automation)	Criterion 8 (Energy Consumption)	Criterion 9 (Post-Sample Preparation Configuration)	Criterion 10 (No of Hazards)	Total penalty point	Total AGREEprep score
	1	0.04	0.06	0.01	0.08	0.03	0.11	0.05	0.03	0.05	0	0.46	0.54
	2	0.04	0.11	0.02	0.04	0.02	0.08	0.07	0.02	0.06	0.02	0.48	0.52
	3	0.04	0	0.01	0.09	0.04	0.11	0.07	0.03	0.05	0	0.44	0.56
	4	0.04	0.01	0.02	0.04	0.01	0.09	0.06	0.02	0.06	0	0.35	0.65
	5	0.04	0	0	0.06	0.04	0.1	0	0.06	0.06	0	0.36	0.64
	6	0.04	0.01	0	0.01	0	0.1	0	0.08	0.05	0	0.29	0.71
	7	0.04	0.01	0	0.14	0.03	0.11	0.01	0.06	0.06	0	0.46	0.54
	8	0.04	0	0	0.1	0.03	0	0.15	0.06	0.06	0.02	0.46	0.54
	9	0.04	0	0	0.14	0.04	0.11	0	0.06	0.05	0	0.44	0.56
	10	0.04	0.06	0.01	0.07	0.03	0.11	0.05	0.02	0.05	0	0.44	0.56
	11	0.04	0.17	0.02	0.15	0.06	0.08	0.04	0.03	0.05	0	0.64	0.36
	12	0.04	0.13	0.02	0.09	0	0.11	0.03	0.03	0.05	0.03	0.53	0.47
	13	0.04	0.01	0	0.13	0.04	0.09	0.05	0.02	0.06	0	0.44	0.56
	14	0.04	0.06	0.01	0.04	0.02	0.1	0.06	0.02	0.06	0	0.41	0.59
	15	0.04	0	0.01	0.07	0.03	0.1	0.04	0.02	0.06	0	0.37	0.63
	16	0.04	0.17	0.02	0.15	0.05	0.11	0.04	0.03	0.05	0	0.66	0.34
	17	0.04	0	0.01	0.07	0.03	0.11	0.05	0.03	0.05	0	0.39	0.61
	18	0.04	0	0.01	0.06	0.02	0.09	0.04	0.03	0.05	0	0.34	0.66
	19	0.04	0.17	0.02	0.1	0.03	0.09	0.04	0.03	0.05	0	0.57	0.43
	20	0.04	0	0.01	0	0	0.1	0.05	0.02	0.05	0	0.27	0.73
	21	0.04	0.17	0.02	0.1	0.04	0.11	0.05	0.02	0.05	0.11	0.71	0.29
	22	0.04	0.16	0.01	0.06	0.02	0.11	0.04	0.04	0.06	0.02	0.56	0.44
	23	0.04	0	0.01	0.09	0.04	0.11	0.05	0.02	0.05	0	0.41	0.59
	24	0.04	0.12	0.01	0.1	0.03	0.11	0.06	0.03	0.05	0.03	0.58	0.42
	25	0.04	0	0.01	0.02	0.01	0.1	0.05	0.02	0.06	0	0.31	0.69
	26	0.04	0	0.01	0.07	0.02	0.1	0.07	0.03	0.05	0	0.39	0.61
	27	0.04	0	0.01	0.08	0.04	0.1	0.03	0.06	0.04	0.02	0.42	0.58
	28	0.04	0	0.01	0.06	0.03	0.1	0.04	0.04	0.05	0	0.37	0.63
	29	0.04	0.13	0.02	0.06	0.03	0.1	0.06	0.02	0.06	0	0.52	0.48
	30	0.04	0	0.01	0.08	0.04	0.1	0.06	0.02	0.06	0	0.41	0.59
	31	0.04	0	0.01	0.06	0.02	0.1	0.03	0.03	0.05	0	0.34	0.66
	32	0.04	0.14	0.02	0.11	0.02	0.11	0.04	0.03	0.06	0	0.57	0.43
	33	0.04	0	0.01	0.08	0.04	0.09	0.03	0.03	0.05	0	0.37	0.63
	34	0.04	0.16	0.02	0.12	0.05	0.09	0.06	0.02	0.06	0	0.62	0.38
mean		0.04	0.0544118	0.0111765	0.08	0.0288235	0.0979412	0.0461765	0.0326471	0.0538235	0.00735294	0.452353	0.547647
